# Supplementary material for: The therapeutic effect of Yinqiaosan decoction against influenza A virus infection by regulating T cell receptor signaling pathway
Source: Heliyon. 2024 Aug 13;10(16):e36178. doi: 10.1016/j.heliyon.2024.e36178 (PMC11382312; doi:10.1016/j.heliyon.2024.e36178)
Supplement: Multimedia component 2 [file mmc2.xlsx]

## Sheet: Sheet1
	Supplementary meteria 2. Identified constituents of YQSD by UHPLC-MS/MS
Number	Component name	Molecular Formula	Ion mode	relative molecular mass	error(ppm)	retention time(min)	Major Ion Fragment Information	Source
1	Prolinum	C5H9NO2	[M+H]+	115.0 633	-1	1.27	70.0 649、68.0 495	Arctium lappa L.
2	valine	C5H11NO2	[M+H]+	117.0 789	1	1.3	72.0 809、59.0 492、56.0 497、53.0 385	Mentha haplocalyx Briq.
3	quinic acid	C7H12O6	[M-H]-	192.0 633	1.9	1.34	93.0 347、85.0 296、59.0 135	Lonicera japonica Thunb.
4	ADO	C10H13N5O4	[M+H]+	267.0 967	0.5	1.76	136.0 612、119.0 352、94.0 403、85.0 276、73.0 283、71.0 127、69.0 332	Arctium lappa L.
5	Leucinum	C6H13NO2	[M+H]+	131.0 946	-0.6	1.79	86.0 962、73.0 644、69.0 699、59.0 493、55.0 184	Arctium lappa L.
6	protocatechuic acid	C7H6O4	[M-H]-	154.0 266	0.1	2.42	109.0 308、108.0 230、81.0 382	Arctium lappa L.
7	D-Tryptophan	C11H12N2O2	[M+H]+	204.0 898	1.3	3.52	146.0 606、144.0 809、143.0 732、118.0 647
8	Echioidinin 2'-(6''-acetylglucoside)	C24H24O11	[M+H]+	488.1 318	-3.1	4.15		Mentha haplocalyx Briq.
9	FER	C10H10O4	[M+H]+	194.0 579	0.7	4.81	77.0 388	Mentha haplocalyx Briq.
10	Mipax	C10H10O4	[M+H]+	194.0 579	0.7	4.81	95.0 490、79.0 541、77.0 388	Mentha haplocalyx Briq.
11	Hyperin	C21H20O12	[M+H]+	464.0 954	0.7	4.81	303.0 509、229.0 487、137.0 240、85.0 282	Lonicera japonica Thunb.
12	5-p-trans-coumaroylquinicacid	C16H18O8	[M-H]-	338.1 001	0.4	5.47	191.0 567、173.0 459、93.0 348	Schizonepeta tenuifolia Eriq.
13	eriodictyol-7-o-glucoside	C21H22O11	[M-H]-	450.1 162	0	5.68	287.0 558、151.0 032、135.0 446	Lonicera japonica Thunb.
14	DTY	C9H11NO3	[M+H]+	181.0 738	-0.4	5.92	136.0 746、123.0 438、119.0 489、91.0 543	Arctium lappa L.
15	genistin	C21H20O10	[M-H]-	432.1 056	-1.4	6.03	269.0 454、268.0 383、240.0 418、239.0 354	Glycine max (L. ) Merr.
16	vitexin	C21H20O10	[M-H]-	432.1 056	-1.4	6.03	268.0 383、135.0 459	Glycyrrhiza uralensis Fisch
17	Sweroside	C16H22O9	[M+H]+	358.1 263	-0.8	6.11	219.0 625、149.0 209	Lonicera japonica Thunb.
18	202-791	C17H18N4O5	[M+H]+	358.1 277	-2.7	6.11
19	Vernoflexuoside	C21H28O8	[M+H]+	408.1 784	-5	6.17		Arctium lappa L.
20	Isoschaftoside	C26H28O14	[M-H]-	564.1 479	-2.3	6.83	563.1 424、473.1 102、443.0 994、383.0 782、353.0 677	Glycyrrhiza uralensis Fisch
21	p-coumaric acid	C9H8O3	[M+H]+	164.0 473	0.5	7.08	77.0 386、65.0 388	Schizonepeta tenuifolia Eriq.
22	Secoxyloganin	C17H24O11	[M+Na]+	404.1 318	0	7.09	265.0 695、255.0 829、195.0 266、165.0 514、151.0 386	Lonicera japonica Thunb.
23	daidzein	C15H10O4	[M+H]+	254.0 579	0.8	7.2	255.0 651、227.0 732、199.0 754、181.0 642、137.0 237	Glycine max (L. ) Merr.
24	7,4'-Dihydroxyflavone	C15H10O4	[M+H]+	254.0 579	0.8	7.2	255.0 651、152.0 602、137.0 237、91.0 544	Glycyrrhiza uralensis Fisch
25	Crysophanol	C15H10O4	[M+H]+	254.0 579	0.8	7.2	255.0 651、227.0 732、209.0 602、199.0 754、181.0 642	Mentha haplocalyx Briq.
26	myristicin	C11H12O3	[M+H]+	192.0 786	0.6	7.67	115.0 527、109.0 964、105.0 748、81.0 685	Mentha haplocalyx Briq.
27	Secoisolariciresinol	C20H26O6	[M-H]-	362.1 729	-0.4	7.69	179.0 786、165.0 580	Forsythia suspensa (Thunb.) Vahl
28	2,4,5-Trimethylphenyl isothiocyanate	C17H24O10	[M+Na]+	388.1 369	-0.1	7.81	411.1 291、255.0 852、249.0 734、179.0 325	Lonicera japonica Thunb.
29	Phe-His-OH	C20H18N4O6	[M+H]+	410.1 226	-8.1	7.82
30	Forsythiaside	C29H36O15	[M+H]+	624.2 054	0.5	8.32	325.0 922、163.0 388、145.0 290、135.0 440	Forsythia suspensa (Thunb.) Vahl
31	robinin	C33H40O19	[M-H]-	740.2 163	-1.5	8.47	739.2 128、593.1 565、285.0 419、284.0 355	Platycodon grandiflorum (Jacq.) A. DC.
32	acacetin	C16H12O5	[M+H]+	284.0 684	0.2	8.58	285.0 742、270.0 536、242.0 583、153.0 181	Schizonepeta tenuifolia Eriq.
33	isoquercitrin	C21H20O12	[M+H]+	464.0 954	0.2	8.58	303.0 509、257.0 446、153.0 175、85.0 282	Schizonepeta tenuifolia Eriq.
34	quercetin	C15H10O7	[M+H]+	302.0 426	1.6	8.6	303.0504、257.0448、229.0494、153.0182	Forsythia suspensa (Thunb.) Vahl
35	Liquiritin apioside	C26H30O13	[M-H]-	550.1 686	-0.9	8.64	429.1 192、417.1 196、297.0 779、255.0 659、135.0 092、119.0 507	Glycyrrhiza uralensis Fisch
36	caffeic acid dimethyl ether	C11H12O4	[M+H]+	208.0 735	1	8.72	105.0 342、91.0 543	Mentha haplocalyx Briq.
37	Liquiritigenin	C15H12O4	[M+H]+	256.0 735	1	8.72	147.0 444、137.0 236、119.0 493	Glycyrrhiza uralensis Fisch
38	isoliquiritigenin	C15H12O4	[M+H]+	256.0 735	1	8.72	147.0 444、137.0 236、119.0 493	Glycyrrhiza uralensis Fisch
39	ZINC519174	C15H12O4	[M+H]+	256.0 735	1	8.72	147.0 444、137.0 236、119.0 493、91.0 546	Glycyrrhiza uralensis Fisch
40	Asn-Trp-Thr	C19H25N5O6	[M+H]+	419.1 804	0.1	9.05
41	Luteolin 7-glucoside	C21H20O11	[M-H]-	448.1 005	-1.7	9.26	447.0 947、285.0 406、284.0 329	Schizonepeta tenuifolia Eriq.
42	apigenin	C15H10O5	[M+H]+	270.0 528	0.5	9.59	271.0 626、243.0 644、119.0478、91.0 546	Lonicera japonica Thunb.
43	genistein	C15H10O5	[M+H]+	270.0 528	0.5	9.59	271.0 626、243.0 644、215.0 699、153.0 183	Glycine max (L. ) Merr.
44	aloe-emodin	C15H10O5	[M+H]+	270.0 528	0.5	9.59	271.0 626、153.0 183、119.0 478	Mentha haplocalyx Briq.
45	emodin	C15H10O5	[M+H]+	270.0 528	0.5	9.59	197.0 593、169.0 644、141.0 699、115.0 546	Mentha haplocalyx Briq.
46	Cosmetin	C21H20O10	[M-H]-	432.1 056	-2.3	9.59	431.1 004、269.0 454、268.0 383、240.0 418、239.0 354	Lonicera japonica Thunb.
47	D-(+)-carvone	C10H14O	[M+H]+	150.1 044	-0.1	10.02	94.0 411、91.0 548、79.0 567、77.0 382、67.0 535、65.0 385	Mentha haplocalyx Briq.
48	Chlorogenic acid	C16H18O9	[M-H]-	354.0 950	-0.1	10.41	191.0 570、179.0 356、173.0 467、135.0 455	Lonicera japonica Thunb.
49	4-caffeoylquinic acid	C16H18O9	[M-H]-	354.0 950	-0.1	10.41	191.0 570、179.0 356、173.0 467、135.0 455	Lonicera japonica Thunb.
50	Artoindonesianin R	C22H22O7	[M+H]+	398.1 365	-0.3	10.87
51	Glycyrol	C21H18O6	[M+H]+	366.1 103	0.9	10.87	367.1 179	Glycyrrhiza uralensis Fisch
52	3-O-Methylquercetin	C16H12O7	[M+H]+	316.0 583	1.5	10.9	317.0 671、302.0 439、228.0 410	Lonicera japonica Thunb.
53	isorhamnetin	C16H12O7	[M+H]+	316.0 583	1.5	10.9	317.0 671、302.0 439、245.0 440、228.0 410、153.0 179	Glycyrrhiza uralensis Fisch
54	Chryseriol	C16H12O6	[M+H]+	300.0 633	0.5	10.98	301.0 724、286.0 478、258.0 536、209.0 323、153.0 172	Lonicera japonica Thunb.
55	diosmin	C28H32O15	[M-H]-	608.1 741	-1.7	11.08	299.0 562、284.0 335	Mentha haplocalyx Briq.
56	Hesperetin	C16H14O6	[M+H]+	302.0 790	0.9	11.11	179.0 322、177.0 529、153.0 182、145.0 274	Schizonepeta tenuifolia Eriq.
57	4,5-Dicaffeoylquinic acid	C25H24O12	[M-H]-	516.1 267	-1.1	11.22	353.0 877、191.0 552、179.0 343、173.0 451	Lonicera japonica Thunb.
58	3,4-Dicaffeoylquinic acid	C25H24O12	[M-H]-	516.1 267	-1.1	11.22	353.0 877、191.0 552、179.0 343、173.0 451、135.0 446	Lonicera japonica Thunb.
59	rosmarinic acid	C18H16O8	[M-H]-	360.0 845	0	11.48	197.0 464、161.0 241、135.0 451、133.0 294	Mentha haplocalyx Briq.
60	Luteolin 7-O-glucuronide	C21H18O12	[M+H]+	462.0 798	-0.8	11.57	287.0 550	Schizonepeta tenuifolia Eriq.
61	MAX	C20H22O6	[M+H]+	358.1 416	0.4	12.07	163.0 750、137.0 595、131.0 492、103.0 540	Forsythia suspensa (Thunb.) Vahl
62	Pinoresinol	C20H22O6	[M+H]+	358.1 416	0.4	12.07	359.1 490	Forsythia suspensa (Thunb.) Vahl
63	Caffeate	C9H8O4	[M+H]+	180.0 422	-0.4	12.48	89.0 386、79.0 520	Forsythia suspensa (Thunb.) Vahl
64	formononetin	C16H12O4	[M+H]+	268.0 735	1.9	12.84	269.0 814、254.0 579、237.0 549、213.0 905、226.0 626、225.0 554、197.0 600、118.0 414	Glycyrrhiza uralensis Fisch
65	Afrormosin	C17H14O5	[M+H]+	298.0 841	-0.4	13.12	250.9 865、73.0 465	Glycyrrhiza uralensis Fisch
66	arctigenin	C21H24O6	[M+H]+	372.1 572	-0.2	14.25	305.1 182、177.0 903、151.0 752、146.0 724、137.0 592	Arctium lappa L.
67	genkwanin	C16H12O5	[M+H]+	284.0 684	3.6	14.35	285.0 742	Mentha haplocalyx Briq.
68	physcion	C16H12O5	[M+H]+	284.0 684	3.6	14.35	285.0 742、242.0 583	Mentha haplocalyx Briq.
69	glycitein	C16H12O5	[M+H]+	284.0 684	3.6	14.35	285.0 742、270.0 536、242.0 583	Glycine max (L. ) Merr.
70	Calycosin	C16H12O5	[M+H]+	284.0 684	3.6	14.35	285.0 742、270.0 536	Glycyrrhiza uralensis Fisch
71	wogonin	C16H12O5	[M+H]+	284.0 684	3.6	14.35	285.0 742、270.0 536、242.0 583、151.0 548	Forsythia suspensa (Thunb.) Vahl
72	olmelin	C16H12O5	[M-H]-	284.0 684	0.6	14.47	268.0 376、239.0 371、211.0 420	Glycine max (L. ) Merr.
73	Prunetin	C16H12O5	[M-H]-	284.0 684	0.6	14.47	268.0 376、240.0 428、239.0 371、211.0 420	Glycyrrhiza uralensis Fisch
74	Ovalitenin A	C18H14O3	[M+H]+	278.0 942	0.8	14.72		Glycyrrhiza uralensis Fisch
75	caffeoylquinic acid	C34H30O15	[M-H]-	678.1 584	-2.6	15.1	515.1 216、353.0 893、191.0 568、179.0 358、173.0 463	Lonicera japonica Thunb.
76	kaempferol	C15H10O6	[M+H]+	286.0 477	-0.9	18.32	287.0 548、213.0 546、153.0 180、68.9 959	Lonicera japonica Thunb.
77	luteolin	C15H10O6	[M+H]+	286.0 477	-0.9	18.32	287.0 548、269.0 481、153.0 187、135.0 439	Platycodon grandiflorum (Jacq.) A. DC.
78	licorice-saponin G2	C42H62O17	[M-H]-	838.3 987	1.9	18.53	837.3 915、351.0 572、193.0 362	Glycyrrhiza uralensis Fisch
79	ceanothic acid	C30H46O5	[M+H]+	486.3 345	-1.5	20.72	317.2 117、235.1 686、189.1 631、173.1 322、119.0 842	Glycyrrhiza uralensis Fisch
80	glabrolide	C30H44O4	[M+H]+	468.3 239	-1.3	20.72	451.3 196、173.1 315	Glycyrrhiza uralensis Fisch
81	Glycyram	C42H62O16	[M+H]+	822.4 037	-4.7	22.39	647.3 777、471.3 461、435.3 256	Glycyrrhiza uralensis Fisch
82	uralsaponin B	C42H62O16	[M+H]+	822.4 037	-4.7	22.39	647.3 777、471.3 461、453.3 345、435.3 256、407.3 311	Glycyrrhiza uralensis Fisch
83	beta-Glycyrrhetinic acid	C30H46O4	[M+H]+	470.3 396	-0.3	22.42	471.3 477、177.1 626、121.1 011、107.0 859、95.0 850、317.2 124、235.1 694、189.1 646	Glycyrrhiza uralensis Fisch
84	Glycyrrhizic acid	C42H62O16	[M-H]-	822.4 037	1.9	22.54	803.3 886、759.3 993、645.3 663、351.0 546	Glycyrrhiza uralensis Fisch
85	licorice-saponin B2	C42H64O15	[M-H]-	808.4 245	2.9	23.49	351.0 570、193.0 351	Glycyrrhiza uralensis Fisch
86	Gancaonin N	C21H20O6	[M+H]+	368.1 259	0.4	25.67	285.0 764、369.1 334	Glycyrrhiza uralensis Fisch
87	Licoflavone A	C20H18O4	[M+COOH]-	322.1 205	1.3	25.76	309.0 412	Glycyrrhiza uralensis Fisch
88	Glabrene	C20H18O4	[M+COOH]-	322.1 205	1.3	25.76	309.0 412、297.0 417	Glycyrrhiza uralensis Fisch
89	shinpterocarpin	C20H18O4	[M+COOH]-	322.1 205	1.3	25.76	309.0 412、297.0 417、281.0 463、201.0 199、148.0 162	Glycyrrhiza uralensis Fisch
90	Topazolin	C21H20O6	[M-H]-	368.1 2599	-0.5	25.76	309.0 412	Glycyrrhiza uralensis Fisch
91	linolenic acid	C18H30O2	[M+H]+	278.2 245	0.9	28.36	109.1 021、95.0 857、81.0 691、67.0 542	Schizonepeta tenuifolia Eriq.
92	glyasperins D	C22H26O5	[M+H]+	370.1 780	1	30.72	181.0 863、167.0 709、149.0 600、123.0 443	Glycyrrhiza uralensis Fisch
93	Vaccenic acid	C18H34O2	[M-H]-	282.2 558	-2.3	31.51	281.2 479	Lophatherum gracile Brongn.
94	oleic acid	C18H34O2	[M-H]-	282.2 558	-2.3	31.51	282.2 479	Lophatherum gracile Brongn.
95	ursolic acid	C30H48O3	[M-H]-	456.3 603	-0.6	34.26	456.3 564、455.3 530	Glycyrrhiza uralensis Fisch
96	oleanolic acid	C30H48O3	[M-H]-	456.3 603	-0.6	34.26	456.3 564、455.3 530、407.3 315	Forsythia suspensa (Thunb.) Vahl
97	Betulonic acid	C30H48O3	[M-H]-	456.3 603	-0.6	34.26	455.3 530	Forsythia suspensa (Thunb.) Vahl
